# Supplementary material for: Characterization of Bacillus velezensis TJS119 and its biocontrol potential against insect pathogens
Source: Front Microbiol. 2024 May 9;15:1361961. doi: 10.3389/fmicb.2024.1361961 (PMC11111924; doi:10.3389/fmicb.2024.1361961)
Supplement: Supplementary file 1 [file Table_1.xls]

## Sheet: VFDB_Mar_4-7156716518
Table S1. Virulence factors annotated with Vfanalyzer in Bacillus species.
VFclass	Virulence factors	Related genes	TJS119(Prediction)	B.anthracis str. Ames Ancestor			B.anthracis str. Ames(pXO1- pXO2-)	B.anthracis str. Sterne(pXO1! pXO2-)		B.cereus AH187		B.cereus ATCC 10987	B.cereus ATCC 14579	B.cereus E33L	B.cereus G9241			B.cereus biovar anthracis str. CI			B.clausii KSM-K16	B.halodurans C-125	B.licheniformis ATCC 14580	B.licheniformis DSM 13 (ATCC 14580)	B.subtilis subsp. subtilis str. 168	B.thuringiensis serovar konkukian str. 97-27	B.thuringiensis str. Al Hakam
			draft (draft)	pXO2 (NC_007323)	chromosome (NC_007530)	pXO1 (NC_007322)	chromosome (NC_003997)	chromosome (NC_005945)	pXO1 (AF065404)	pAH187_270 (NC_011655)	chromosome (NC_011658)	chromosome (NC_003909)	chromosome (NC_004722)	chromosome (NC_006274)	pBC210 (NZ_CP009591)	chromosome (NZ_CP009590)	pBCX01 (NZ_CP009592)	pCI-XO2 (NC_014332)	pCI-XO1 (NC_014331)	chromosome (NC_014335)	chromosome (NC_006582)	chromosome (NC_002570)	chromosome (NC_006270)	chromosome (NC_006322)	chromosome (NC_000964)	chromosome (NC_005957)	chromosome (NC_008600)
Adherence	BslA	bslA	-	-	-	GBAA_pXO1_0124	-	-	pXO1-90	-	-	-	-	-	-	-	AQ16_5674	-	BACI_pCIXO101090	-	-	-	-	-	-	-	-
	Fibronectin-binding protein(Listeria)	fbpA	orf01301	-	-	-	-	-	-	-	-	-	-	-	-	-	-	-	-	-	-	-	-	-	-	-	-
	Flagella(Pseudomonas)	fliP	orf01228	-	-	-	-	-	-	-	-	-	-	-	-	-	-	-	-	-	-	-	-	-	-	-	-
Enzyme	Immune inhibitor A metalloproteinase	Undetermined	-	-	GBAA1295	-	BA1295	BAS1197	-	-	BCAH187_A1437	BCE_1396	BC1284	BCZK1177	-	AQ16_1206	-	-	-	BACI_c13170	-	-	-	-	-	BT9727_1175	BALH_1145
		inhA	-	-	GBAA0672	-	BA0672	BAS0638	-	-	BCAH187_A0800	BCE_0740	BC0666	BCZK0581	-	AQ16_1827	-	-	-	BACI_c06810	-	-	-	-	-	BT9727_0582	BALH_0614
	Phosphatidylcholine-preferring phospholipase C (PC-PLC)	plcA	-	-	GBAA0677	-	BA0677	BAS0643	-	-	BCAH187_A3801	BCE_0744	BC0670	BCZK0588	-	-	-	-	-	BACI_c37040	-	-	-	-	-	BT9727_0587	BALH_0617
	Phosphatidylinositol-specific phospholipase C (PI-PLC)	piplc	-	-	GBAA3891	-	BA3891	BAS3604	-	-	BCAH187_A0804	BCE_3793	BC3761	BCZK3513	-	AQ16_1823	-	-	-	BACI_c06850	-	-	-	-	-	BT9727_3501	BALH_3388
	Sphingomyelinase (SMase)	sph	-	-	GBAA_0678	-	BA_0678	BAS0644	-	-	BCAH187_A0805	BCE_0745	BC0671	BCZK0589	-	AQ16_1822	-	-	-	BACI_c06860	-	-	-	-	-	BT9727_0588	BALH_0618
Immune evasion	B. cereus exo-polysaccharide (BPS)	bpsA	-	-	-	-	-	-	-	-	-	-	-	-	AQ16_5620	-	-	-	-	-	-	-	-	-	-	-	-
		bpsB	-	-	-	-	-	-	-	-	-	-	-	-	AQ16_5619	-	-	-	-	-	-	-	-	-	-	-	-
		bpsC	-	-	-	-	-	-	-	-	-	-	-	-	AQ16_5617	-	-	-	-	-	-	-	-	-	-	-	-
		bpsD	-	-	-	-	-	-	-	-	-	-	-	-	AQ16_5616	-	-	-	-	-	-	-	-	-	-	-	-
		bpsE	-	-	-	-	-	-	-	-	-	-	-	-	AQ16_5615	-	-	-	-	-	-	-	-	-	-	-	-
		bpsF	-	-	-	-	-	-	-	-	-	-	-	-	AQ16_5614	-	-	-	-	-	-	-	-	-	-	-	-
		bpsG	-	-	-	-	-	-	-	-	-	-	-	-	AQ16_5613	-	-	-	-	-	-	-	-	-	-	-	-
		bpsH	-	-	-	-	-	-	-	-	-	-	-	-	AQ16_5612	-	-	-	-	-	-	-	-	-	-	-	-
		bpsX	-	-	-	-	-	-	-	-	-	-	-	-	AQ16_5622	-	-	-	-	-	-	-	-	-	-	-	-
	Hyaluronic acid (HA) capsule	hasA	-	-	-	-	-	-	pXO1-93	-	-	-	-	-	-	-	AQ16_5677	-	BACI_pCIXO101130	-	-	-	-	-	-	-	-
		hasB	-	-	-	GBAA_pXO1_0130	-	-	pXO1-95	-	-	-	-	-	-	-	AQ16_5679	-	BACI_pCIXO101150	-	-	-	-	-	-	-	-
		hasC	orf01004	-	-	GBAA_pXO1_0129	-	-	pXO1-94	-	-	-	-	-	-	-	AQ16_5678	-	BACI_pCIXO101140	-	-	-	-	-	-	-	-
	Polyglutamic acid capsule	capA	orf02558	GBAA_pXO2_0064	-	-	-	-	-	-	-	-	-	-	-	-	-	BACI_pCIXO200620	-	-	-	-	BL02476	BLi03837	BSU35880	-	-
		capB	orf02560	GBAA_pXO2_0066	-	-	-	-	-	-	-	-	-	-	-	-	-	BACI_pCIXO200640	-	-	-	-	BL02478	BLi03839	BSU35900	-	-
		capC	orf02559	GBAA_pXO2_0065	-	-	-	-	-	-	-	-	-	-	-	-	-	BACI_pCIXO200630	-	-	-	-	BL02477	BLi03838	BSU35890	-	-
		capD	orf00981	GBAA_pXO2_0063	-	-	-	-	-	-	-	-	-	-	-	-	-	BACI_pCIXO200610	-	-	-	-	BL03798	BLi01364	BSU18410	-	-
		capE	-	GBAA_pXO2_0062	-	-	-	-	-	-	-	-	-	-	-	-	-	BACI_pCIXO200600	-	-	-	-	-	-	-	-	-
	Polysaccharide capsule	Undetermined	orf00384; orf01692; orf02394; orf02396; orf02405; orf02406; orf02545; orf02602; orf02604; orf02605; orf02606; orf02860	-	-	-	-	-	-	-	BCAH187_A5434; BCAH187_A5435; BCAH187_A5436; BCAH187_A5437; BCAH187_A5438; BCAH187_A5439; BCAH187_A5440; BCAH187_A5441; BCAH187_A5442; BCAH187_A5443; BCAH187_A5444; BCAH187_A5445; BCAH187_A5446; BCAH187_A5447; BCAH187_A5448; BCAH187_A5449; BCAH187_A5450; BCAH187_A5451; BCAH187_A5452; BCAH187_A5453	BCE_5380; BCE_5381; BCE_5382; BCE_5383; BCE_5384; BCE_5385; BCE_5386; BCE_5387; BCE_5388; BCE_5389; BCE_5390; BCE_5391; BCE_5392; BCE_5393; BCE_5394; BCE_5395; BCE_5396; BCE_5397; BCE_5398; BCE_5399; BCE_5400	BC5263; BC5264; BC5265; BC5266; BC5267; BC5268; BC5269; BC5270; BC5271; BC5272; BC5273; BC5274; BC5275; BC5276; BC5277; BC5278; BC5279	-	-	-	-	-	-	-	-	-	-	-	-	BT9727_4945; BT9727_4946; BT9727_4947; BT9727_4948; BT9727_4949; BT9727_4950; BT9727_4951; BT9727_4952; BT9727_4953; BT9727_4954; BT9727_4955; BT9727_4956; BT9727_4957; BT9727_4958; BT9727_4959; BT9727_4960	BALH_4766; BALH_4767; BALH_4768; BALH_4769; BALH_4770; BALH_4771; BALH_4772; BALH_4773; BALH_4774; BALH_4775; BALH_4777; BALH_4778; BALH_4779; BALH_4780; BALH_4781; BALH_4782; BALH_4783
	Capsule(Streptococcus)	cps4I	orf02535	-	-	-	-	-	-	-	-	-	-	-	-	-	-	-	-	-	-	-	-	-	-	-	-
	LOS(Campylobacter)		orf00411	-	-	-	-	-	-	-	-	-	-	-	-	-	-	-	-	-	-	-	-	-	-	-	-
Iron acquisition	Bacillibactin	dhbA	orf02123	-	GBAA_2368	-	BA_2368	BAS2204	-	-	BCAH187_A2468	BCE_2398	BC2302	BCZK2127	-	AQ16_227	-	-	-	BACI_c23130	-	-	BL04020	BLi03902	BSU32000	BT9727_2143	BALH_2107
		dhbB	orf02120	-	GBAA_2371	-	BA_2371	BAS2207	-	-	BCAH187_A2471	BCE_2401	BC2305	BCZK2130	-	AQ16_224	-	-	-	BACI_c23160	-	-	BL04023	BLi03899	BSU31970	BT9727_2146	BALH_2110
		dhbC	orf02122	-	GBAA_2369	-	BA_2369	BAS2205	-	-	BCAH187_A2469	BCE_2399	BC2303	BCZK2128	-	AQ16_226	-	-	-	BACI_c23140	-	-	BL04021	BLi03901	BSU31990	BT9727_2144	BALH_2108
		dhbE	orf02121	-	GBAA_2370	-	BA_2370	BAS2206	-	-	BCAH187_A2470	BCE_2400	BC2304	BCZK2129	-	AQ16_225	-	-	-	BACI_c23150	-	-	BL04022	BLi03900	BSU31980	BT9727_2145	BALH_2109
		dhbF	orf02119	-	GBAA_2372	-	BA_2372	BAS2208	-	-	BCAH187_A2472	BCE_2402	BC2306	BCZK2131	-	AQ16_223	-	-	-	BACI_c23170	-	-	BL04024	BLi03898	BSU31960	BT9727_2147	BALH_2111
	Hal	hal	-	-	GBAA0552	-	BA0552	BAS0520	-	-	BCAH187_A0682	BCE_0607	BC0552	BCZK0459	-	AQ16_1944	-	-	-	BACI_c05600	-	-	-	-	-	BT9727_0463	BALH_0491
	IlsA	ilsA	-	-	GBAA1346	-	BA1346	BAS1246	-	-	BCAH187_A1485	BCE_1444	BC1331	BCZK1222	-	AQ16_1159	-	-	-	BACI_c13660	-	-	-	-	-	BT9727_1220	BALH_1193
	Petrobactin	asbA	-	-	GBAA_1981	-	BA_1981	BAS1838	-	-	-	-	BC1978	BCZK1795	-	AQ16_545	-	-	-	BACI_c19550	-	-	-	-	-	BT9727_1812	BALH_1753
		asbB	-	-	GBAA_1982	-	BA_1982	BAS1839	-	-	-	-	BC1979	BCZK1796	-	AQ16_544	-	-	-	BACI_c19560	-	-	-	-	-	BT9727_1813	BALH_1754
		asbC	-	-	GBAA_1983	-	BA_1983	BAS1840	-	-	-	-	BC1980	BCZK1797	-	AQ16_543	-	-	-	BACI_c19570	-	-	-	-	-	BT9727_1814	BALH_1755
		asbD	-	-	GBAA_1984	-	BA_1984	BAS1841	-	-	-	-	BC1981	BCZK1798	-	AQ16_542	-	-	-	BACI_c19580	-	-	-	-	-	BT9727_1815	BALH_1756
		asbE	-	-	GBAA_1985	-	BA_1985	BAS1842	-	-	-	-	BC1982	BCZK1799	-	AQ16_541	-	-	-	BACI_c19590	-	-	-	-	-	BT9727_1816	BALH_1757
		asbF	-	-	GBAA_1986	-	BA_1986	BAS1843	-	-	-	-	BC1983	BCZK1800	-	AQ16_540	-	-	-	BACI_c19600	-	-	-	-	-	BT9727_1817	BALH_1758
Regulation	AcpAB	acpA	-	GBAA_pXO2_0084	-	-	-	-	-	-	-	-	-	-	-	-	-	BACI_pCIXO200830	-	-	-	-	-	-	-	-	-
		acpB	-	GBAA_pXO2_0060	-	-	-	-	-	-	-	-	-	-	-	-	-	BACI_pCIXO200580	-	-	-	-	-	-	-	-	-
	AtxA	atxA	-	-	-	GBAA_pXO1_0146	-	-	-	-	-	-	-	-	AQ16_5600	-	AQ16_5694	-	BACI_pCIXO101370	-	-	-	-	-	-	-	-
	PagR-XO1	pagR-XO1	-	-	-	GBAA_pXO1_0166	-	-	pXO1-109	-	-	-	-	-	AQ16_5594	-	-	-	BACI_pCIXO101550	-	-	-	-	-	-	-	-
	PagR-XO2	pagR-XO2	-	GBAA_pXO2_0069	-	-	-	-	-	-	-	-	-	-	-	-	AQ16_5706	BACI_pCIXO200670	-	-	-	-	-	-	-	-	-
	PlcR-PapR quorum sensing	papR	-	-	GBAA_5594	-	BA_5594	BAS5198	-	-	BCAH187_A5528	BCE_5480	BC5349	BCZK5048	-	AQ16_2670	-	-	-	BACI_c53440	-	-	-	-	-	BT9727_5032	-
		plcR	-	-	GBAA5595*	-	BA5595*	BAS5199	-	-	BCAH187_A5529	BCE_5481	BC5350	BCZK5049	-	AQ16_2669	-	-	-	BACI_c53450	-	-	-	-	-	BT9727_5033	BALH_4848
	CheA/CheY(Listeria)	cheY	orf01068; orf01230	-	-	-	-	-	-	-	-	-	-	-	-	-	-	-	-	-	-	-	-	-	-	-	-
	VirR/VirS(Listeria)	virR	orf03494	-	-	-	-	-	-	-	-	-	-	-	-	-	-	-	-	-	-	-	-	-	-	-	-
Secretion system	Type VII secretion system	-	-	-	GBAA_2192	-	BA_2192	BAS2037	-	-	-	-	-	-	-	-	-	-	-	BACI_c21450	-	-	-	-	-	-	BALH_1950
		-	-	-	GBAA_2197	-	BA_2197	BAS2042	-	-	-	-	-	-	-	-	-	-	-	BACI_c21480	-	-	-	-	-	-	BALH_1952
		essC	-	-	GBAA_2190	-	BA_2190	BAS2035	-	-	-	-	-	-	-	-	-	-	-	BACI_c21430	-	-	-	-	-	-	BALH_1948
		esxB	-	-	GBAA_2191	-	BA_2191	BAS2036	-	-	-	-	-	-	-	-	-	-	-	BACI_c21440	-	-	-	-	-	-	BALH_1949
		esxL	-	-	GBAA_2198	-	BA_2198	BAS2043	-	-	-	-	-	-	-	-	-	-	-	BACI_c21490	-	-	-	-	-	-	BALH_1953
	Type III secretion system(Chlamydia)	cdsN	orf01240	-	-	-	-	-	-	-	-	-	-	-	-	-	-	-	-	-	-	-	-	-	-	-	-
Toxin	Anthrax toxin	cya	-	-	-	GBAA_pXO1_0142	-	-	pXO1-122	-	-	-	-	-	-	-	AQ16_5688	-	BACI_pCIXO101300	-	-	-	-	-	-	-	-
		lef	-	-	-	GBAA_pXO1_0172	-	-	pXO1-107	-	-	-	-	-	-	-	AQ16_5710	-	BACI_pCIXO101600	-	-	-	-	-	-	-	-
		pagA	-	-	-	GBAA_pXO1_0164	-	-	pXO1-110	-	-	-	-	-	-	-	AQ16_5705	-	BACI_pCIXO101530	-	-	-	-	-	-	-	-
	Anthrolysin O/Cereolysin O/Hemolysin I	alo	-	-	GBAA3355	-	BA3355	BAS3109	-	-	BCAH187_A3327	BCE_3314	BC5101	BCZK2999	-	AQ16_4769	-	-	-	BACI_c32520	-	-	-	-	-	BT9727_3096	BALH_2974
	Cereulide	cesA	-	-	-	-	-	-	-	BCAH187_C0024	-	-	-	-	-	-	-	-	-	-	-	-	-	-	-	-	-
		cesB	-	-	-	-	-	-	-	BCAH187_C0023	-	-	-	-	-	-	-	-	-	-	-	-	-	-	-	-	-
		cesC	-	-	-	-	-	-	-	BCAH187_C0022	-	-	-	-	-	-	-	-	-	-	-	-	-	-	-	-	-
		cesD	-	-	-	-	-	-	-	BCAH187_C0021	-	-	-	-	-	-	-	-	-	-	-	-	-	-	-	-	-
		cesH	-	-	-	-	-	-	-	BCAH187_C0027	-	-	-	-	-	-	-	-	-	-	-	-	-	-	-	-	-
		cesP	-	-	-	-	-	-	-	BCAH187_C0026	-	-	-	-	-	-	-	-	-	-	-	-	-	-	-	-	-
		cesT	-	-	-	-	-	-	-	BCAH187_C0025	-	-	-	-	-	-	-	-	-	-	-	-	-	-	-	-	-
	Certhrax	cer	-	-	-	-	-	-	-	-	-	-	-	-	AQ16_5569	-	-	-	-	-	-	-	-	-	-	-	-
	Cytotoxin K (Hemolysin IV)	cytK	-	-	-	-	-	-	-	-	-	BCE_1209	BC1110	BCZK1009	-	AQ16_1392	-	-	-	-	-	-	-	-	-	BT9727_1008	-
	Hemolysin II	hlyII	-	-	GBAA2529*	-	BA2529*	BAS2353	-	-	-	-	BC3523	BCZK2269	-	AQ16_4553	-	-	-	BACI_c24970	-	-	-	-	-	BT9727_2311	BALH_2275
	Hemolysin III homolog	Undetermined	-	-	GBAA5701	-	BA5701	BAS5305	-	-	BCAH187_A5637	BCE_5590	BC5449	BCZK5147	-	AQ16_2572	-	-	-	BACI_c54440	-	-	-	-	-	BT9727_5132	BALH_4959
	Hemolysin III	hlyIII	orf00840	-	GBAA2241	-	BA2241	BAS2087	-	-	BCAH187_A2353	BCE_2271	BC2196	BCZK2025	-	AQ16_339	-	-	-	BACI_c21980	ABC2532	BH2865	BL03308	BLi02317	BSU21790	BT9727_2027	BALH_2005
	Hemolytic enterotoxin HBL	hblA	-	-	-	-	-	-	-	-	-	-	BC3101	-	-	AQ16_4933	-	-	-	-	-	-	-	-	-	BT9727_2890	BALH_2803
		hblC	-	-	-	-	-	-	-	-	-	-	BC3104	-	-	AQ16_4930	-	-	-	-	-	-	-	-	-	BT9727_2893	BALH_2807
		hblD	-	-	-	-	-	-	-	-	-	-	BC3103	-	-	AQ16_4931	-	-	-	-	-	-	-	-	-	BT9727_2892	BALH_2806
	Insecticidal crystalline toxins	cry	-	-	-	-	-	-	-	-	-	-	-	-	-	-	-	-	-	-	-	-	-	-	-		-
		cyt	-	-	-	-	-	-	-	-	-	-	-	-	-	-	-	-	-	-	-	-	-	-	-		-
		vip	-	-	-	-	-	-	-	-	-	-	-	-	-	-	-	-	-	-	-	-	-	-	-		-
	Non-hemolytic enterotoxin (Nhe)	nheA	-	-	GBAA1887	-	BA1887	BAS1749	-	-	BCAH187_A1995	BCE_1968	BC1809	BCZK1698	-	AQ16_660	-	-	-	BACI_c18740	-	-	-	-	-	BT9727_1727	BALH_1663
		nheB	-	-	GBAA1888	-	BA1888	BAS1750	-	-	BCAH187_A1996	BCE_1969	BC1810	BCZK1699	-	AQ16_659	-	-	-	BACI_c18750	-	-	-	-	-	BT9727_1728	BALH_1664
		nheC	-	-	GBAA1889*	-	BA1889*	BAS1751	-	-	BCAH187_A1997	BCE_1970	BC1811	BCZK1700	-	AQ16_658	-	-	-	BACI_c18760	-	-	-	-	-	BT9727_1729	BALH_1665
	Phytotoxin phaseolotoxin(Pseudomonas)	cysC1	orf01306	-	-	-	-	-	-	-	-	-	-	-	-	-	-	-	-	-	-	-	-	-	-	-	-
Acid resistance	Urease(Helicobacter)	ureB	orf02642	-	-	-	-	-	-	-	-	-	-	-	-	-	-	-	-	-	-	-	-	-	-	-	-
Antiphagocytosis	Capsule(Enterococcus)		orf01210	-	-	-	-	-	-	-	-	-	-	-	-	-	-	-	-	-	-	-	-	-	-	-	-
Cell surface components	GPL locus(Mycobacterium)	mbtH	orf02118	-	-	-	-	-	-	-	-	-	-	-	-	-	-	-	-	-	-	-	-	-	-	-	-
	Trehalose-recycling ABC transporter(Mycobacterium)	sugC	orf02182	-	-	-	-	-	-	-	-	-	-	-	-	-	-	-	-	-	-	-	-	-	-	-	-
Copper uptake	Copper exporter(Mycobacterium)	ctpV	orf02299	-	-	-	-	-	-	-	-	-	-	-	-	-	-	-	-	-	-	-	-	-	-	-	-
Invasion	Flagella(Burkholderia)	fliQ	orf01227	-	-	-	-	-	-	-	-	-	-	-	-	-	-	-	-	-	-	-	-	-	-	-	-
Iron uptake	Periplasmic binding protein-dependent ABC transport systems(Vibrio)	vctC	orf03308	-	-	-	-	-	-	-	-	-	-	-	-	-	-	-	-	-	-	-	-	-	-	-	-
Stress adaptation	Catalase(Neisseria)	katA	orf02010	-	-	-	-	-	-	-	-	-	-	-	-	-	-	-	-	-	-	-	-	-	-	-	-
Surface protein anchoring	Lipoprotein-specific signal peptidase II(Listeria)	lspA	orf01322	-	-	-	-	-	-	-	-	-	-	-	-	-	-	-	-	-	-	-	-	-	-	-	-
